# Supplementary material for: Clinical Phenotypes of Dual Kidney Transplant Recipients in the United States as Identified through Machine Learning Consensus Clustering
Source: Medicina (Kaunas). 2022 Dec 12;58(12):1831. doi: 10.3390/medicina58121831 (PMC9783488; doi:10.3390/medicina58121831)
Supplement: Supplementary file 1 [file medicina-58-01831-s001.zip]

Archive with 1 entries (1 files):
- medicina-2018020-supplementary.pdf
